# Supplementary material for: Genome-wide association studies on coronary artery disease: A systematic review and implications for populations of different ancestries
Source: PLoS One. 2023 Nov 29;18(11):e0294341. doi: 10.1371/journal.pone.0294341 (PMC10686512; doi:10.1371/journal.pone.0294341)
Supplement: S1 File — (XLSX) [file pone.0294341.s001.xlsx]

## Sheet: Supplementary Material Legend
Supplementary Material
Supplementary Figure 1	Complete search strategy employed for the systematic review conducted in this article
Supplementary Table 1	Titles and primary author names of full-text articles assessed for eligibility
Supplementary Table 2	Identified GWAS Catalog Papers and their respective eligibility decisions
Supplementary Table 3	Study information for included studies in this systematic review

## Sheet: Supplementary Table 1
First Author	Study Title
AbdulAzzez et al., 2016	Intronic Polymorphisms in the CDKN2B-AS1 Gene Are Strongly Associated with the Risk of Myocardial Infarction and Coronary Artery Disease in the Saudi Population
Angelakopoulou et al., 2012	Comparative analysis of genome-wide association studies signals for lipids, diabetes, and coronary heart disease: Cardiovascular Biomarker Genetics Collaboration.
Antikainen et al., 2021	Genome-wide association study on coronary artery disease in type 1 diabetes Suggests beta-dufensin 127 as a risk locus
Aoki et al., 2011	SNPs on chromosome 5p15.3 associated with myocardial infarction in Japanese population.
Backman et al., 2021	Exome sequencing and analysis of 454,787 UK Biobank participants
Barbalic et al., 2011	Genome-Wide Association Analysis of Incident Coronary Heart Disease (CHD) in African Americans: A Short Report
Bellomo et al., 2020	Identification of novel loci involved in both peripheral and coronary artery disease using a bivariate genome-wide association scan
Bhat et al., 2022	Preliminary genome wide screening identifies new variants associated with coronary artery disease in Indian population
Bone et al., 2021	Multi-trait association studies discover pleiotropic loci between Alzheimer's disease and cardiometabolic traits
Braun et al., 2012	A replication study of GWAS-derived lipid genes in asian indians: The chromosomal region 11q23.3 harbors loci contributing to triglycerides
Broce et al., 2019	Dissecting the genetic relationship between cardiovascular risk factors and Alzheimer's disease
Butterworth et al., 2011	Large-scale gene-centric analysis identifies novel variants for coronary artery disease
Byars et al., 2018	Genome-wide association studies and risk scores for coronary artery disease: Sex biases
Charmet et al., 2018	Novel risk genes identified in a genome-wide association study for coronary artery disease in patients with type 1 diabetes
Christofidou et al., 2012	Signatures of recessive alleles and susceptibility to coronary artery disease: Genome-wide homozygosity meta-analysis
Conde et al., 2011	Novel associations for coronary artery disease derived from genome wide association studies are not associated with increased carotid intima-media thickness, suggesting they do not act via early atherosclerosis or vessel remodeling
Davies et al., 2012	A genome-wide association study for coronary artery disease identifies a novel susceptibility locus in the major histocompatibility complex
Dehghan et al., 2016	Genome-Wide Association Study for Incident Myocardial Infarction and Coronary Heart Disease in Prospective Cohort Studies: The CHARGE Consortium.
Deloukas et al., 2012	Large-scale association analysis identifies new risk loci for coronary artery disease
Dichgans et al., 2014	Shared genetic susceptibility to ischemic stroke and coronary artery disease: a genome-wide analysis of common variants
Domarkienė et al., 2013	RTN4 and FBXL17 genes are associated with Coronary Heart Disease in Genome-Wide Association Analysis of Lithuanian Families
Dong et al., 2014	Landscape of the relationship between. type 2 diabetes and coronary heart disease through an integrated gene network analysis
Dungan et al., 2022	Sex-dimorphic gene effects on survival outcomes in people with coronary artery disease
Erdmann et al., 2009	New susceptibility locus for coronary artery disease on chromosome 3q22.3
Erdmann et al., 2011	Genome-wide association study identifies a new locus for coronary artery disease on chromosome 10p11.23.
Fall et al., 2018	Genome-wide association study of coronary artery disease among individuals with diabetes: the UK Biobank
Feofanova et al., 2020	A Genome-wide Association Study Discovers 46 Loci of the Human Metabolome in the Hispanic Community Health Study/Study of Latinos.
Franceschini et al. 2011	Association of genetic variants and incident coronary heart disease in multiethnic cohorts: The PAGE study
Gao et al., 2015	Association analysis of GWAS and candidate gene loci in a Chinese population with coronary heart disease
Ghosh et al., 2015	Systems Genetics Analysis of Genome-Wide Association Study Reveals Novel Associations Between Key Biological Processes and Coronary Artery Disease
Gong et al., 2018	Integrative functional analysis of super enhancer SNPs for coronary artery disease
Gorre et al., 2022	nalysis of 61 SNPs from the CAD specific genomic loci reveals unique set of SNPs as significant markers in the Southern Indian population of Hyderabad
Guo et al., 2017	Genome-Wide Linkage Analysis of Large Multiple Multigenerational Families Identifies Novel Genetic Loci for Coronary Artery Disease.
Guo et al., 2018	Genome-Wide Association and Functional Studies Identify SCML4 and THSD7A as Novel Susceptibility Genes for Coronary Artery Disease
Hager et al., 2012	Genome-wide association study in a Lebanese cohort confirms PHACTR1 as a major determinant of coronary artery stenosis
Hamsten, A et al., 2013	Multiethnic meta-analysis of genome-wide association studies in >100 000 subjects identifies 23 fibrinogen-associated loci but no strong evidence of a causal association between circulating fibrinogen and cardiovascular disease
Han et al., 2017	Genome-wide association study identifies a missense variant at APOA5 for coronary artery disease in Multi-Ethnic Cohorts from Southeast Asia
Hartiala et al., 2021	Genome-wide analysis identifies novel susceptibility loci for myocardial infarction
He et al., 2016	Pleiotropic Meta-Analyses of Longitudinal Studies Discover Novel Genetic Variants Associated with Age-Related Diseases
Helgadottir et al., 2018	Genome-wide analysis yields new loci associating with aortic valve stenosis
Hirokawa et al., 2015	A genome-wide association study identifies PLCL2 and AP3D1-DOT1L-SF3A2 as new susceptibility loci for myocardial infarction in Japanese
Howson et al., 2017	Fifteen new risk loci for coronary artery disease highlight arterial-wall-specific mechanisms
Hu et al., 2016	NPR-C gene polymorphism is associated with increased susceptibility to coronary artery disease in Chinese Han population: a multicenter study.
Huang et al., 2022	Transferability of genetic loci and polygenic scores for cardiometabolic traits in British Pakistani and Bangladeshi individuals
Ishigaki et al., 2020	Large-scale genome-wide association study in a Japanese population identifies novel susceptibility loci across different diseases
Jia et al., 2019	Multivariate analysis of genome-wide data to identify potential pleiotropic genes for type 2 diabetes, obesity and coronary artery disease using MetaCCA
Joehanes et al., 2017	Integrated genome-wide analysis of expression quantitative trait loci aids interpretation of genomic association studies.
Joseph et al., 2019	Genome wide association study of heart failure identifies seven genetic loci in the million veteran program
Ke et al., 2018	Evaluation of 71 Coronary Artery Disease Risk Variants in a Multiethnic Cohort
Klarin et al., 2017	Genetic analysis in UK Biobank links insulin resistance and transendothelial migration pathways to coronary artery disease.
Koyama et al., 2020	Population-specific and trans-ancestry genome-wide analyses identify distinct and shared genetic risk loci for coronary artery disease
Kulminski et al., 2018	Strong impact of natural-selection-free heterogeneity in genetics of age-related phenotypes
Lee et al., 2013	A genome-wide association study of a coronary artery disease risk variant.
Lee et al., 2015	Associations between Genetic Variants and Angiographic Characteristics in Patients with Coronary Artery Disease
Lettre et al., 2011	Genome-Wide association study of coronary heart disease and its risk factors in 8,090 african americans: The nhlbi CARe project
Li et al., 2022	Transcriptome-wide association study of coronary artery disease identifies novel susceptibility genes
Lieb et al., 2013	Genetic Predisposition to Higher Blood Pressure Increases Coronary Artery Disease Risk
Lu et al., 2012	Genome-wide association study in Han Chinese identifies four new susceptibility loci for coronary artery disease
Lv et al., 2017	Novel common variants associated with body mass index and coronary artery disease detected using a pleiotropic cFDR method
Matsunaga et al., 2020	Transethnic Meta-Analysis of Genome-Wide Association Studies Identifies Three New Loci and Characterizes Population-Specific Differences for Coronary Artery Disease
McPherson et al., 2007	A Common Allele on Chromosome 9 Associated with Coronary Heart Disease
Miao et al, 2021	Identification of 90 NAFLD GWAS loci and establishment of NAFLD PRS and causal role of NAFLD in coronary artery disease
Morgan et al., 2011	Investigation of 95 variants identified in a genome-wide study for association with mortality after acute coronary syndrome
Munz et al., 2018	Genome-wide association meta-analysis of coronary artery disease and periodontitis reveals a novel shared risk locus
Nelson et al., 2017	Association analyses based on false discovery rate implicate new loci for coronary artery disease
Nikpay et al., 2015	A comprehensive 1000 Genomes-based genome-wide association meta-analysis of coronary artery disease
Orozco et al., 2012	Sex-specific differences in effect size estimates at established complex trait loci
Peden et al., 2011	A genome-wide association study in Europeans and South Asians identifies five new loci for coronary artery disease
Quertermous et al., 2016	Coronary artery disease and its risk factors: Leveraging shared genetics to discover novel biology
Reilly et al., 2011	Identification of ADAMTS7 as a novel locus for coronary atherosclerosis and association of ABO with myocardial infarction in the presence of coronary atherosclerosis: two genome-wide association studies
Saad et al., 2021	Whole genome sequencing association study for coronary heart disease in a middle eastern cohort validates polygenic risk scores and replicates known loci
Saade et al., 2011	Large scale association analysis identifies three susceptibility loci for coronary artery disease
Samani et al., 2007	Genomewide Association Analysis of Coronary Artery Disease
Samani et al., 2009	Large scale association analysis of novel genetic loci for coronary artery disease
Schunkert et al., 2011	Large-scale association analysis identifies 13 new susceptibility loci for coronary artery disease
Shah et al., 2014	Single nucleotide polymorphisms associated with myocardial infarction in patients from Western India: A genome wide association study
Siwert et al., 2018	Bivariate Genome-Wide Association Scan Identifies 6 Novel Loci Associated With Lipid Levels and Coronary Artery Disease.
Slavin et al., 2011	Two-marker association tests yield new disease associations for coronary artery disease and hypertension
Smith et al., 2015	Identifying functional noncoding variants from genome-wide association studies for cardiovascular disease and related traits.
Tada et al., 2014	Multiple associated variants increase the heritability explained for plasma lipids and coronary artery disease
Takeuchi et al., 2012	Genome-wide association study of coronary artery disease in the Japanese
Tcheandjieu et al., 2022	Large-scale genome-wide association study of coronary artery disease in genetically diverse populations
Temprano-Sagrera et al., 2022	Multi-phenotype analyses of hemostatic traits with cardiovascular events reveal novel genetic associations
Torgersen et al., 2021	Shared genetic architecture between neuroticism, coronary artery disease and cardiovascular risk factors
Torgersen et al., 2022	Shared genetic loci between depression and cardiometabolic traits
Trégouët et al., 2009	Genome-wide haplotype association study identifies the SLC22A3-LPAL2-LPA gene cluster as a risk locus for coronary artery disease
van der Harst et al., 2018	Identification of 64 novel genetic loci provides an expanded view on the genetic architecture of coronary artery disease
van Setten et al., 2013	Genome-wide association study of coronary and aortic calcification implicates risk loci for coronary artery disease and myocardial infarction
Verweij et al., 2017	Identification of 15 novel risk loci for coronary artery disease and genetic risk of recurrent events, atrial fibrillation and heart failure
Vivar et al., 2015	Systems Genetics Analysis of Genome-Wide Association Study Reveals Novel Associations Between Key Biological Processes and Coronary Artery Disease
Wakil et al., 2016	A genome-wide association study reveals susceptibility loci for myocardial infarction/coronary artery disease in Saudi Arabs
Wakim et al., 2021	New susceptibility alleles associated with severe coronary artery stenosis in the Lebanese population
Wang et al., 2011	Genome-wide association identifies a susceptibility locus for coronary artery disease in the Chinese Han population
Wang et al., 2019	Identification of Phosphorylation Associated SNPs for Blood Pressure, Coronary Artery Disease and Stroke from Genome-wide Association Studies
Webb et al., 2017	Systematic Evaluation of Pleiotropy Identifies 6 Further Loci Associated With Coronary Artery Disease
Weng et al., 2016	Genetic loci associated with nonobstructive coronary artery disease in Caucasian women
Wild et al., 2011	A genome-wide association study identifies LIPA as a susceptibility gene for coronary artery disease
Winsvold et al., 2017	Shared genetic risk between migraine and coronary artery disease: A genome-wide analysis of common variants
Xie et al., 2011	Replication of putative susceptibility loci from genome-wide association studies associated with coronary atherosclerosis in Chinese Han population.
Xu et al., 2014	Candidate pathway-based genome-wide association studies identify novel associations of genomic variants in the complement system associated with coronary artery disease.
Yamada et al., 2011	Association of a polymorphism of BTN2A1 with myocardial infarction in East Asian populations
Yamada et al., 2018	Identification of 26 novel loci that confer susceptibility to early-onset coronary artery disease in a Japanese population
Yari et al., 2022	A Study of Associations Between rs9349379 (PHACTR1), rs2891168 (CDKN2B-AS), rs11838776 (COL4A2) and rs4880 (SOD2) Polymorphic Variants and Coronary Artery Disease in Iranian Population
Yasukochi et al., 2018	Six novel susceptibility loci for coronary artery disease and cerebral infarction identified by longitudinal exome-wide association studies in a Japanese population
Yu et al., 2022	Genome-wide pleiotropy analysis of coronary artery disease and pneumonia identifies shared immune pathways.
Zanetti et al., 2015	Potential signals of Natural selection in the top risk loci for coronary artery disease: 9p21 and 10q11
Zanetti et al., 2016	Analysis of Genomic Regions Associated With Coronary Artery Disease Reveals Continent-Specific Single Nucleotide Polymorphisms in North African Populations
Zeller et al., 2017	Genome-Wide Association Analysis for Severity of Coronary Artery Disease Using the Gensini Scoring System
Zhao et al., 2017	Identification of new susceptibility loci for type 2 diabetes and shared etiological pathways with coronary heart disease
Zheng et al., 2020	Identification of genetic loci jointly influencing coronary artery disease risk and sleep traits of insomnia, sleep duration, and chronotype
Zhong et al., 2021	Integration of summary data from GWAS and eQTL studies identified novel risk genes for coronary artery disease.
Zhu et al., 2018	ARHGEF26 is a novel genetic risk factor for vascular inflammation and coronary artery disease
Zhuang et al., 2021	Shared genetic etiology and causality between body fat percentage and cardiovascular diseases: a large-scale genome-wide cross-trait analysis
Zorkoltseva et al., 2022	In silico genome-wide gene-based association analysis reveals new genes predisposing to coronary artery disease

## Sheet: Supplementary Table 2
First author	Study accession	Title	Inclusion / Exclusion Decision
Antikainen et al., 2021	GCST011116	Genome-wide association study on coronary artery disease in type 1 diabetes Suggests beta-dufensin 127 as a risk locus	No
Backman et al., 2021*	GCST90083964	Exome sequencing and analysis of 454,787 UK Biobank participants	No
Barbalic et al., 2011	GCST001190	Genome-wide association analysis of incident coronary heart disease (chd) in african americans: A short report	Yes
Bhat et al., 2022*	GCST90134554	Preliminary genome wide screening identifies new variants associated with coronary artery disease in Indian population	Yes
Bone et al., 2021*	GCST90013834	Multi-trait association studies discover pleiotropic loci between Alzheimer's disease and cardiometabolic traits	No
Broce et al., 2019	GCST007303	Dissecting the genetic relationship between cardiovascular risk factors and Alzheimer's disease	No
Charmet et al., 2018	GCST006281	Novel risk genes identified in a genome-wide association study for coronary artery disease in patients with type 1 diabetes	No
Davies et al., 2012	GCST001401	A genome-wide association study for coronary artery disease identifies a novel susceptibility locus in the major histocompatibility complex	Yes
Dehghan et al., 2012	GCST001401	Genome-Wide Association Study for Incident Myocardial Infarction and Coronary Heart Disease in Prospective Cohort Studies: The CHARGE Consortium.	Yes
Dichgans et al., 2014	GCST002289	Shared genetic susceptibility to ischemic stroke and coronary artery disease: a genome-wide analysis of common variants	No
Domarkienė et al., 2013*	GCST002298	RTN4 and FBXL17 Genes are Associated with Coronary Heart Disease in Genome-Wide Association Analysis of Lithuanian Families	Yes
Dungan et al., 2022*	GCST90133369	Sex-dimorphic gene effects on survival outcomes in people with coronary artery disease	No
Erdmann et al., 2009	GCST000338	New susceptibility locus for coronary artery disease on chromosome 3q22.3	Yes
Erdmann et al., 2011	GCST000875	Genome-wide association study identifies a new locus for coronary artery disease on chromosome 10p11.23	Yes
Fall et al., 2018	GCST006405	Genome-wide association study of coronary artery disease among individuals with diabetes: the UK Biobank	No
Guo et al., 2018	GCST005582	Genome-Wide Association and Functional Studies Identify SCML4 and THSD7A as Novel Susceptibility Genes for Coronary Artery Disease	Yes
Hager et al., 2012	GCST001581	Genome-wide association study in a Lebanese cohort confirms PHACTR1 as a major determinant of coronary artery stenosis	Yes
Han et al., 2017	GCST005172	Genome-wide association study identifies a missense variant at APOA5 for coronary artery disease in Multi-Ethnic Cohorts from Southeast Asia	Yes
He et al., 2016	GCST004044	Pleiotropic Meta-Analyses of Longitudinal Studies Discover Novel Genetic Variants Associated with Age-Related Diseases	No
Hu et al., 2016	GCST003561	NPR-C gene polymorphism is associated with increased susceptibility to coronary artery disease in Chinese Han population: a multicenter study.	Yes
Huang et al., 2021*	GCST011338	Genome-wide discovery of genetic loci that uncouple excess adiposity from its comorbidities	No
Huang et al., 2022*	GCST90140952	Transferability of genetic loci and polygenic scores for cardiometabolic traits in British Pakistani and Bangladeshi individuals	No
Ishigaki et al., 2020	GCST90013687	Large-scale genome-wide association study in a Japanese population identifies novel susceptibility loci across different diseases	Yes
Jia et al., 2019	GCST008976	Multivariate analysis of genome-wide data to identify potential pleiotropic genes for type 2 diabetes, obesity and coronary artery disease using MetaCCA	No
Klarin et al., 2017	GCST007990	Genetic analysis in UK Biobank links insulin resistance and transendothelial migration pathways to coronary artery disease.	Yes
Koyama et al., 2020	GCST010867	Population-specific and trans-ancestry genome-wide analyses identify distinct and shared genetic risk loci for coronary artery disease	Yes
Kulminski et al., 2018	GCST005767	Strong impact of natural-selection-free heterogeneity in genetics of age-related phenotypes	No
Lee et al., 2015	GCST002659	Associations between Genetic Variants and Angiographic Characteristics in Patients with Coronary Artery Disease	Yes
Lee et al., 2013	GCST001845	A genome-wide association study of a coronary artery disease risk variant.	Yes
Lettre et al., 2011	GCST000972	Genome-Wide association study of coronary heart disease and its risk factors in 8,090 african americans: The nhlbi CARe project	Yes
Lu et al., 2012	GCST001587	Genome-wide association study in Han Chinese identifies four new susceptibility loci for coronary artery disease	Yes
Lv et al., 2017	GCST004838	Novel common variants associated with body mass index and coronary artery disease detected using a pleiotropic cFDR method	No
Mao et al., 2019	GCST012937	Improved detection of common variants in coronary artery disease and blood pressure using a pleiotropy cFDR method	No
Matsunaga et al., 2020	GCST010480	Transethnic Meta-Analysis of Genome-Wide Association Studies Identifies Three New Loci and Characterizes Population-Specific Differences for Coronary Artery Disease	Yes
Mbatchou et al., 2021*	GCST90013864	Computationally efficient whole-genome regression for quantitative and binary traits	No
McPherson et al., 2007	GCST000031	A Common Allele on Chromosome 9 Associated with Coronary Heart Disease	Yes
Miao et al., 2021*	GCST90094909	Identification of 90 NAFLD GWAS loci and establishment of NAFLD PRS and causal role of NAFLD in coronary artery disease	No
Nelson et al., 2017	GCST004787	Association analyses based on false discovery rate implicate new loci for coronary artery disease	Yes
Nikpay et al., 2015	GCST003116	A comprehensive 1000 Genomes-based genome-wide association meta-analysis of coronary artery disease	Yes
Peden et al., 2011	GCST000999	A genome-wide association study in Europeans and South Asians identifies five new loci for coronary artery disease	Yes
Peng et al., 2017	GCST004717	Genetic sharing with coronary artery disease identifies potential novel loci for bone mineral density	No
Reilly et al., 2011	GCST000945	Identification of ADAMTS7 as a novel locus for coronary atherosclerosis and association of ABO with myocardial infarction in the presence of coronary atherosclerosis: two genome-wide association studies	Yes
Samani et al., 2007	GCST000057	Genomewide Association Analysis of Coronary Artery Disease	Yes
Schunkert et al., 2011	GCST000998	Large-scale association analysis identifies 13 new susceptibility loci for coronary artery disease	Yes
Shiffman et al., 2011	GCST001545	Genome-wide study of gene variants associated with differential event reduction by pravastatin therapy	No
Siwert et al., 2018	GCST007547	Bivariate Genome-Wide Association Scan Identifies 6 Novel Loci Associated With Lipid Levels and Coronary Artery Disease.	No
Slavin et al., 2011	GCST001084	Two-marker association tests yield new disease associations for coronary artery disease and hypertension	No
Song et al., 2021*	GCST90014125	Identification of susceptibility loci for cardiovascular disease in adults with hypertension, diabetes, and dyslipidemia	No
Takeuchi et al., 2012	GCST001260	Genome-wide association study of coronary artery disease in the Japanese	Yes
Tcheandijeu et al., 2022	GCST90132302	Large-scale genome-wide association study of coronary artery disease in genetically diverse populations	Yes
Tekola-Ayele et al., 2019	GCST008782	Genetic overlap between birthweight and adult cardiometabolic diseases has implications for genomic medicine.	No
Temprano-Sagrera et al., 2022	GCST90129542	Multi-phenotype analyses of hemostatic traits with cardiovascular events reveal novel genetic associations.	No
Trégouët et al., 2009	GCST000341	Genome-wide haplotype association study identifies the SLC22A3-LPAL2-LPA gene cluster as a risk locus for coronary artery disease	No
van Zuydam et al., 2020	GCST011490	Genetic Predisposition to Coronary Artery Disease in Type 2 Diabetes Mellitus	No
Versmissen et al., 2015	GCST002478	Identifying genetic risk variants for coronary heart disease in familial hypercholesterolemia: an extreme genetics approach.	No
van der Harst et al., 2018	GCST005194	Identification of 64 novel genetic loci provides an expanded view on the genetic architecture of coronary artery disease	Yes
Vujkovic et al., 2020	GCST010551	Discovery of 318 new risk loci for type 2 diabetes and related vascular outcomes among 1.4 million participants in a multi-ancestry meta-analysis	No
Wakil et al., 2016	GCST003470	A genome-wide association study reveals susceptibility loci for myocardial infarction/coronary artery disease in Saudi Arabs	Yes
Wakim et al., 2021	GCST011565	New susceptibility alleles associated with severe coronary artery stenosis in the Lebanese population	No
Wang et al., 2011	GCST001000	Genome-wide association identifies a susceptibility locus for coronary artery disease in the Chinese Han population	Yes
Weng et al., 2016	GCST008436	Genetic loci associated with nonobstructive coronary artery disease in Caucasian women	No
Wild et al., 2011	GCST001079	A genome-wide association study identifies LIPA as a susceptibility gene for coronary artery disease	Yes
Winsvold et al., 2017	GCST004944	Shared genetic risk between migraine and coronary artery disease: A genome-wide analysis of common variants	No
Yamada et al., 2018	GCST009879	Identification of 26 novel loci that confer susceptibility to early-onset coronary artery disease in a Japanese population	Yes
Zeller et al., 2017	GCST004918	Genome-Wide Association Analysis for Severity of Coronary Artery Disease Using the Gensini Scoring System	No
Zhang et al., 2018	GCST007359	Additional common variants associated with type 2 diabetes and coronary artery disease detected using a pleiotropic cFDR method	No
Zheng et al., 2020	GCST011660	Identification of genetic loci jointly influencing coronary artery disease risk and sleep traits of insomnia, sleep duration, and chronotype	No
Zhou et al., 2020*	GCST90012176	Investigation of gene-gene interactions in cardiac traits and serum fatty acid levels in the LURIC Health Study	No
Zhou et al., 2018*	GCST008370	Efficiently controlling for case-control imbalance and sample relatedness in large-scale genetic association studies	No
Zhu et al., 2019	GCST007612	Genetic overlap of chronic obstructive pulmonary disease and cardiovascular disease-related traits: a large-scale genome-wide cross-trait analysis	No
Zhuang et al., 2021	GCST90085924	Shared genetic etiology and causality between body fat percentage and cardiovascular diseases: a large-scale genome-wide cross-trait analysis	No
Studies with an astrix (*) next to the date are GWAS Catalog papers which were not identified by the search strategy and instead were supplementarily added during the identification process.

## Sheet: Supplementary Table 3
First Author	Study Title	Discovery Sample (Cases/Controls)	Replication Sample (Cases/Controls)	Ethnicity	Country of Study	Stage of Study	Quality Control	Notes
Barbalic et al., 2011	Genome-Wide Association Analysis of Incident Coronary Heart Disease (CHD) in African Americans: A Short Report	362 / 2543	862 / 7293	African-American	USA	Discovery	No	Replication only in African-American females
Bhat et al., 2022	Preliminary genome wide screening identifies new variants associated with coronary artery disease in Indian population	76 / 77	N/A	South Asian	India	Discovery	No
Davies et al., 2012	A genome-wide association study for coronary artery disease identifies a novel susceptibility locus in the major histocompatibility complex	7123 / 6826	5211 / 5821	European	Australia, Canada, UK, USA	Discovery + Replication	Yes
Dehghan et al., 2016	Genome-Wide Association Study for Incident Myocardial Infarction and Coronary Heart Disease in Prospective Cohort Studies: The CHARGE Consortium.	2406 / 21618	3059 / 28087	European	Iceland, Netherlands, USA	Discovery	Yes
Deloukas et al., 2012	Large-scale association analysis identifies new risk loci for coronary artery disease	63746 / 130681	3630 / 11983	European & South Asian	Canada, Estonia, Finland, France, Germany, Greece, Italy, Lebanon, Norway, Pakistan, Sweden, The Netherlands, UK, USA	Discovery + Replication	Yes
Domarkienė et al., 2013	RTN4 and FBXL17 genes are associated with Coronary Heart Disease in Genome-Wide Association Analysis of Lithuanian Families	96	N/A	European	Lithuania	Discovery	Yes	Discovery only in Males
Erdmann et al., 2009	New susceptibility locus for coronary artery disease on chromosome 3q22.3	1222 / 1298	18185 / 20068	European	Finland, Germany, Italy, Sweden, UK, USA	Discovery + Replication	Yes
Erdmann et al., 2011	Genome-wide association study identifies a new locus for coronary artery disease on chromosome 10p11.23.	1157 / 1748	7887 / 8244	European	Germany	Discovery + Replication	Yes
Guo et al., 2018	Genome-Wide Association and Functional Studies Identify SCML4 and THSD7A as Novel Susceptibility Genes for Coronary Artery Disease	280 / 350	9764 / 11434	East Asian	China	Discovery + Replication	Yes
Hager et al., 2012	Genome-wide association study in a Lebanese cohort confirms PHACTR1 as a major determinant of coronary artery stenosis	1949	2547	Middle Eastern	Lebanon	Discovery + Replication	No
Han et al., 2017	Genome-wide association study identifies a missense variant at APOA5 for coronary artery disease in Multi-Ethnic Cohorts from Southeast Asia	2169 / 7376	291 / 1848	East Asian & South Asian	Singapore	Discovery	Yes	Replication in different ethnic group (SAS) than discovery sample (EAS and Malay)
Howson et al., 2017	Fifteen new risk loci for coronary artery disease highlight arterial-wall-specific mechanisms	88192 / 162544	N/A	AFR + EAS + EUR + SAS	Bangladesh, Denmark, Pakistan, Taiwan, UK & USA	Meta-Analysis	Yes
Hu et al., 2016	NPR-C gene polymorphism is associated with increased susceptibility to coronary artery disease in Chinese Han population: a multicenter study.	393 / 393	4537 / 4590	East Asian	China	Discovery + Replication	Yes
Ishigaki et al., 2020	Large-scale genome-wide association study in a Japanese population identifies novel susceptibility loci across different diseases	29319 / 183134	2855 / 15211	East Asian	Japan	Discovery + Replication	Yes
Klarin et al., 2017	Genetic analysis in UK Biobank links insulin resistance and transendothelial migration pathways to coronary artery disease.	4831 / 115455	60801 / 123504	European	UK	Discovery + Replication	Yes
Koyama et al., 2020	Population-specific and trans-ancestry genome-wide analyses identify distinct and shared genetic risk loci for coronary artery disease	25892 / 142336	N/A	East Asian & European	Japan & UK	Discovery + Replication	Yes
Lee et al., 2013	A genome-wide association study of a coronary artery disease risk variant.	2123 / 3591	3052 / 4976	East Asian	Japan & South Korea	Discovery + Replication	Yes
Lee et al., 2015	Associations between Genetic Variants and Angiographic Characteristics in Patients with Coronary Artery Disease	667	853	East Asian	South Korea	Discovery + Replication	Yes
Lettre et al., 2011	Genome-Wide association study of coronary heart disease and its risk factors in 8,090 african americans: The nhlbi CARe project	260 / 5053	621 / 1629	African American	USA	Discovery + Replication	Yes
Lu et al., 2012	Genome-wide association study in Han Chinese identifies four new susceptibility loci for coronary artery disease	1515 / 5019	15460 / 11472	East Asian	China	Discovery + Replication	Yes
Matsunaga et al., 2020	Transethnic Meta-Analysis of Genome-Wide Association Studies Identifies Three New Loci and Characterizes Population-Specific Differences for Coronary Artery Disease	15302 / 36140	N/A	East Asian & European	Japan & UK	Discovery + Replication	Yes
McPherson et al., 2007	A Common Allele on Chromosome 9 Associated with Coronary Heart Disease	322 / 312	3984 / 19807	European	Canada, Denmark, USA	Discovery + Replication	Yes
Nelson et al., 2017	Association analyses based on false discovery rate implicate new loci for coronary artery disease	18467 / 45264	57347 / 219521	AFR + EAS + EUR + SAS	UK	Meta-Analysis	No
Nikpay et al., 2015	A comprehensive 1000 Genomes-based genome-wide association meta-analysis of coronary artery disease	61289 / 126310	N/A	AFR + EAS + EUR + SAS	UK	Discovery	Yes
Peden et al., 2011	A genome-wide association study in Europeans and South Asians identifies five new loci for coronary artery disease	15420 / 15062	21408 / 19185	European & South Asian	UK	Discovery + Replication	Yes
Reilly et al., 2011	Identification of ADAMTS7 as a novel locus for coronary atherosclerosis and association of ABO with myocardial infarction in the presence of coronary atherosclerosis: two genome-wide association studies	1808 / 915	10585 / 6468	European	USA	Discovery + Replication	Yes
Samani et al., 2007	Genomewide Association Analysis of Coronary Artery Disease	1926 / 2938	875 / 1644	European	Germany & UK	Discovery + Replication	Yes
Schunkert et al., 2011	Large-scale association analysis identifies 13 new susceptibility loci for coronary artery disease	22233 / 64762	30949 / 29789	European	Canada, Germany, Italy, New Zealand, Sweden, UK & USA	Discovery + Replication	No
Takeuchi et al., 2012	Genome-wide association study of coronary artery disease in the Japanese	806 / 1337	3593 / 6335	East Asian	Japan	Discovery + Replication	Yes
Tcheandjieu et al., 2022	Large-scale genome-wide association study of coronary artery disease in genetically diverse populations	190493 / 582775	N/A	African American + EAS + EUR + Hispanic	Japan, UK & USA	Discovery + Replication	Yes
Verweij et al., 2017	Identification of 15 novel risk loci for coronary artery disease and genetic risk of recurrent events, atrial fibrillation and heart failure	141579 / 137336	N/A	AFR + EAS + EUR + SAS	UK	Discovery + Replication	Yes
van der Harst et al., 2018	Identification of 64 novel genetic loci provides an expanded view on the genetic architecture of coronary artery disease	34541 / 261984	88192 / 162544	AFR + EAS + EUR + SAS	UK	Discovery + Replication	No
Wakil et al., 2016	A genome-wide association study reveals susceptibility loci for myocardial infarction/coronary artery disease in Saudi Arabs	2165 / 2266	503 / 734	Middle Eastern	Saudi Arabia	Discovery + Replication	Yes
Wang et al., 2011	Genome-wide association identifies a susceptibility locus for coronary artery disease in the Chinese Han population	230 / 230	3240 / 4353	East Asian	China	Discovery + Replication	Yes
Wild et al., 2011	A genome-wide association study identifies LIPA as a susceptibility gene for coronary artery disease	2078 / 2953	19350 / 35408	European	Germany	Discovery + Replication	Yes
Yamada et al., 2018	Identification of 26 novel loci that confer susceptibility to early-onset coronary artery disease in a Japanese population	1482 / 5774	N/A	East Asian	Japan	Exome-Wide Association Study	Yes
